# Supplementary material for: The Effect of Melasma on the Quality of Life in People with Darker Skin Types Living in Durban, South Africa
Source: Int J Environ Res Public Health. 2023 Nov 16;20(22):7068. doi: 10.3390/ijerph20227068 (PMC10671852; doi:10.3390/ijerph20227068)
Supplement: Supplementary file 1 [file ijerph-20-07068-s001.zip]

Archive with 2 entries (2 files):
- File S1 Data Collection Survey Form.pdf
- File S2 STROBE checklist.pdf
